# Supplementary material for: Comprehensive Characterization of Carbonaceous Material Derived from Rice Husk Pyrolysis and Its Potential for CO2 Adsorption
Source: Materials (Basel). 2025 Nov 13;18(22):5151. doi: 10.3390/ma18225151 (PMC12654578; doi:10.3390/ma18225151)
Supplement: Supplementary file 1 [file materials-18-05151-s001.zip]

Archive with 1 entries (1 files):
- materials-3866222-supplementary.pdf
